# Supplementary material for: Relationship Between the Xylem Anatomy of Grapevine Rootstocks and Their Susceptibility to Phaeoacremonium minimum and Phaeomoniella chlamydospora
Source: Front Plant Sci. 2021 Oct 12;12:726461. doi: 10.3389/fpls.2021.726461 (PMC8546399; doi:10.3389/fpls.2021.726461)
Supplement: Supplementary file 1 [file Data_Sheet_1.zip]

Archive with 4 entries (4 files):
- Supplementary Figure 1.JPEG
- Supplementary Figure 2.JPEG
- Supplementary Figure 3.JPEG
- Supplementary Tables and Figures Captures.docx
